# Supplementary material for: The RNA-binding protein Adad1 is necessary for germ cell maintenance and meiosis in zebrafish
Source: PLoS Genet. 2023 Aug 8;19(8):e1010589. doi: 10.1371/journal.pgen.1010589 (PMC10437952; doi:10.1371/journal.pgen.1010589)
Supplement: S4 Table — (XLSX) [file pgen.1010589.s004.xlsx]

## Sheet: Sheet1
Fig 8E: TUNEL assay in 60 days old adad1 fish				Fig 8F: Caspase-3 positive cells in 60 days adad1 old fish					Fig 8P: Proliferation assay in 45 days old adad1 fish					Fig 9F: LRC assay in 60 days old adad1 fish					Fig 9I: Nanos2 staining in 60 days old adad1 fish
	TUNEL positive cells/testis area				Cleaved Caspase-3 positive cells/testis area					Percentage BrdU positive SG cells				Percentage of LRCs					number of nanos2 positive cells per testis area
	WT	Mut			WT	Mut				WT	Mut			WT	Mut				Bright		Faint
	1.55	1.31			1.61	1.03				59.6154	58.2353			13.308	3.8835				WT	Mut	WT	Mut
	1.44	2.25			2.3	3.07				58.4	29.1667			7.05882	0				1.8	0	3.3	0.19
	3.9	1.41			1.04	2.03				38.3333	42.5532			4.54545	0				1.12	0	2	0
	0.976906	0.852273			1.35364	2.01369				39.3162	50			11.7117	5.12821				1.2	0	1.2	0
	1.07902	1.23634			1.42776	2.62302				65.9794	26.6667			10.3175	0				0.98	0	1.4	0.52
	1.71152	1.50678			1.8384	1.64564				62.9442	52.439			13.1313	6.66667				0.49	0	1.38	0.6
Average	1.77624	1.42757		Average	1.59497	2.06873			Average	54.0981	43.1768			7.14286	0				0.66	0	1.23	0
T-test	0.482888			T-test	0.196916				T-test	0.161301				7.53138	3.0303			Average	1.04167	0	1.75167	0.218333
													Average	9.34337	2.33858			T-test	0.00024705		0.0013789
													T-test	0.000339432
